# Supplementary material for: Application of the Swimming Pool Backwash Water Recovery System with the Use of Filter Tubes
Source: Molecules. 2021 Oct 31;26(21):6620. doi: 10.3390/molecules26216620 (PMC8587003; doi:10.3390/molecules26216620)
Supplement: Supplementary file 1 [file molecules-26-06620-s001.zip]

Archive with 1 entries (1 files):
- molecules-1400793-supplementary.pdf
